# Supplementary material for: A Multi-Framework Approach to Medication Adherence Evaluation in Pharmacy Student-Led Medication Reviews: An Observational Exploratory Study
Source: Pharmacy (Basel). 2026 Apr 30;14(3):68. doi: 10.3390/pharmacy14030068 (PMC13214646; doi:10.3390/pharmacy14030068)
Supplement: Supplementary file 1 [file pharmacy-14-00068-s001.zip]

Archive with 3 entries (3 files):
- Supplement S3_Keidong_revised.pdf
- Supplement S1_Keidong_revised.pdf
- Supplement S2_Keidong_revised.pdf
